# Supplementary material for: Structural Assignment of the Product Ion Generated from a Natural Ciguatoxin-3C Congener, 51-Hydroxyciguatoxin-3C, and Discovery of Distinguishable Signals in Congeners Bearing the 51-Hydroxy Group
Source: Toxins (Basel). 2024 Feb 6;16(2):89. doi: 10.3390/toxins16020089 (PMC10892285; doi:10.3390/toxins16020089)
Supplement: Supplementary file 1 [file toxins-16-00089-s001.zip]

Archive with 1 entries (1 files):
- toxins-2813151-supplementary.pdf
